# Supplementary material for: First sequencing of ancient coral skeletal proteins
Source: Sci Rep. 2020 Nov 10;10:19407. doi: 10.1038/s41598-020-75846-4 (PMC7655939; doi:10.1038/s41598-020-75846-4)
Supplement: Supplementary file 1 — Supplementary Information 1. [file 41598_2020_75846_MOESM1_ESM.xlsx]

## Sheet: Sheet1
Sample Name in This Study	Species	Collection ID	Age	Stratigraphy	Collector	Collection Date	Source
-	Pocillopora damicornis	11140	68 years	Oahu Island, HI, USA	Feddie Curtis	1975	Los Angeles Natural History Museum
-	Pocillopora acuta	11144	53 years	Maui Island, HI, USA	Joan Demond	1950	Los Angeles Natural History Museum
-	Porites lobata	11142	68 years	Oahu Island, HI, USA	Joan Demond	1950	Los Angeles Natural History Museum
-	Fungia scutaria	11141	53 years	Maui Island, HI, USA	CD Brown, Freddie Curtis	1965	Los Angeles Natural History Museum
Mann2	Orbicella annularis	5111-2	Pleistocene (~130,000 years)	Key Largo Formation, east side of Key Largo, FL, USA	E. Wilson	1975	Los Angeles Natural History Museum
Mann4	Orbicella annularis	5111-4	Pleistocene (~130,000 years)	Key Largo Formation, east side of Key Largo, FL, USA	E. Wilson	1975	Los Angeles Natural History Museum
Mcav1	Montastraea cavernosa	5111-c1	Pleistocene (~130,000 years)	Key Largo Formation, east side of Key Largo, FL, USA	E. Wilson	1975	Los Angeles Natural History Museum
Modern Orbicella annularis	Orbicella annularis	n/a	Modern	Coral Gardens, Ambergris Caye, Belize	Lisa Greer, Washington & Lee University	WAITING	Personal collection of Lisa Greer, Washington & Lee University
