# Supplementary material for: First sequencing of ancient coral skeletal proteins
Source: Sci Rep. 2020 Nov 10;10:19407. doi: 10.1038/s41598-020-75846-4 (PMC7655939; doi:10.1038/s41598-020-75846-4)
Supplement: Supplementary file 3 — Supplementary Information 3. [file 41598_2020_75846_MOESM3_ESM.xlsx]

## Sheet: O. annularis Modern Insol Tryp
User	JDrake
E-mail	jeanadrake@ucla.edu
Search title	Typsin-081619 lg_QE_071919_Treude_Jeana_MannR_Pellet_Trypsin.mgf
MS data file	\\172.16.10.57\tank\windowsVM\Jeana Drake\072219\MGF\lg_QE_071919_Treude_Jeana_MannR_Pellet_Trypsin.mgf
Database 1	contaminants 20160708 (245 sequences; 127,304 residues)
Database 2	Montastraea_cav 20180221 (39,938 sequences; 11,177,532 residues)
Database 3	Montastraea_fav 20180221 (5,565 sequences; 1,026,179 residues)
Database 4	Orbicella-Fa 20180626 (20,488 sequences; 6,053,856 residues)
Database 5	Orbicella_Annularis 20190207 (93,491 sequences; 26,791,058 residues)
Database 6	Platygyra_carnosus 20180625 (66,449 sequences; 15,012,532 residues)
Database 7	UniProt-Human 20190116 (21,074 sequences; 11,522,684 residues)
Taxonomy 1	(none)
Taxonomy 2	(none)
Taxonomy 3	(none)
Taxonomy 4	(none)
Taxonomy 5	(none)
Taxonomy 6	(none)
Taxonomy 7	(none)
Timestamp	16 Aug 2019 at 21:33:32 GMT
Type of search	MS/MS Ion Search
Error tolerance	Error tolerant search
Quantitation	None
Enzyme	Trypsin
Fixed modifications	Carbamidomethyl (C)
Variable modifications	Acetyl (Protein N-term),Deamidated (NQ),Oxidation (M)
Mass values	Monoisotopic
Protein mass	Unrestricted
Peptide mass tolerance	10 ppm
Fragment mass tolerance	20 mmu
Max missed cleavages	2
Instrument type	ESI-FTICR
Number of queries	6991
Significance threshold p<	0.0066
Max. number of families	AUTO
Ions score or expect cut-off	0
Preferred taxonomy	All entries
Error tolerance	Reliable
Family	Member	Database	Accession	Score	Mass	Num. of matches	Num. of significant matches	Num. of sequences	Num. of significant sequences	emPAI	Description	Blast2GO Description	% Coverage
3	1	Orbicella_Annularis	g39775.t1	724	42315	82	39	14	7	0.97	g39775.t1	CUB domain-containing -like	34
4	1	Orbicella_Annularis	g77306.t1	627	39556	58	20	6	5	0.9	g77306.t1	acidic skeletal organic matrix -like	21
7	1	Orbicella_Annularis	g63085.t1	483	18813	49	16	7	1	0.39	g63085.t1	uncharacterized protein LOC110065617	36
8	1	Orbicella_Annularis	g4761.t1	255	39165	44	23	4	2	0.38	g4761.t1	skeletal aspartic acid-rich 2-like isoform X1	10
9	1	Orbicella_Annularis	g72157.t1	206	39890	22	8	3	2	0.17	g72157.t1	transmembrane protease serine 9-like [Orbicella faveolata]	9
10	1	Orbicella-Fa	comp40538_c0_seq1m.10647	178	28320	68	6	12	3	0.4	comp40538_c0_seq1m.10647 comp40538_c0_seq1g.10647 ORF comp40538_c0_seq1g.10647 comp40538_c0_seq1m.10647 type:5prime_partial len:261 comp40538_c0_seq1:11851967	phosphopantothenoylcysteine decarboxylase subunit VHS3-like	40
11	1	Orbicella_Annularis	g33506.t1	148	39252	16	7	4	3	0.38	g33506.t1	serine protease 27-like	15
12	1	Orbicella_Annularis	g17272.t1	119	38740	78	11	13	2	0.18	g17272.t1	skeletal aspartic acid-rich 1-like isoform X2	22
13	1	Orbicella_Annularis	g89860.t1	106	194010	31	8	8	3	0.05	g89860.t1	LOW QUALITY PROTEIN: mucin-like protein	4
14	1	Montastraea_fav	Montastraea_faveolata_5337	105	36367	50	7	11	4	0.42	Montastraea_faveolata_5337	galaxin-like isoform X1	32
16	1	Orbicella-Fa	comp44113_c0_seq1m.13701	94	171682	53	7	12	4	0.08	comp44113_c0_seq1m.13701 comp44113_c0_seq1g.13701 ORF comp44113_c0_seq1g.13701 comp44113_c0_seq1m.13701 type:complete len:1555 comp44113_c0_seq1:994763	coadhesin-like, partial	7
17	1	Orbicella_Annularis	g72418.t1	92	26664	5	3	1	1	0.13	g72418.t1	uncharacterized protein LOC110059024 isoform X2	4
18	1	Orbicella-Fa	comp45532_c0_seq2m.15755	84	23530	33	5	7	1	0.3	comp45532_c0_seq2m.15755 comp45532_c0_seq2g.15755 ORF comp45532_c0_seq2g.15755 comp45532_c0_seq2m.15755 type:5prime_partial len:210 comp45532_c0_seq2:290919	uncharacterized protein LOC110065617 [Orbicella faveolata]	28
19	1	Orbicella_Annularis	g9483.t1	79	20370	2	2	1	1	0.16	g9483.t1	peroxidasin homolog	8
20	1	Orbicella_Annularis	g14249.t1	71	30820	10	3	1	1	0.23	g14249.t1	anionic trypsin-2-like	4
21	1	Montastraea_cav	Montastraea_cavernosa_88195	59	62728	11	4	1	1	0.17	Montastraea_cavernosa_88195	hypothetical protein pdam_00015837, partial	2
22	1	Orbicella_Annularis	g12664.t1	54	36944	2	1	1	1	0.09	g12664.t1	uncharacterized protein LOC110050428	3
24	1	Montastraea_fav	Montastraea_faveolata_4140	48	19358	31	7	5	2	0.38	Montastraea_faveolata_4140	---NA---	14

## Sheet: O. annularis Modern Insol GluC
User	JDrake
E-mail	jeanadrake@ucla.edu
Search title	Glu-C-081619 lg_QE_071919_Treude_Jeana_MannR_Pellet_Glu-C.mgf
MS data file	\\172.16.10.57\tank\windowsVM\Jeana Drake\072219\MGF\lg_QE_071919_Treude_Jeana_MannR_Pellet_Glu-C.mgf
Database 1	contaminants 20160708 (245 sequences; 127,304 residues)
Database 2	Montastraea_cav 20180221 (39,938 sequences; 11,177,532 residues)
Database 3	Montastraea_fav 20180221 (5,565 sequences; 1,026,179 residues)
Database 4	Orbicella-Fa 20180626 (20,488 sequences; 6,053,856 residues)
Database 5	Orbicella_Annularis 20190207 (93,491 sequences; 26,791,058 residues)
Database 6	Platygyra_carnosus 20180625 (66,449 sequences; 15,012,532 residues)
Database 7	UniProt-Human 20190116 (21,074 sequences; 11,522,684 residues)
Taxonomy 1	(none)
Taxonomy 2	(none)
Taxonomy 3	(none)
Taxonomy 4	(none)
Taxonomy 5	(none)
Taxonomy 6	(none)
Taxonomy 7	(none)
Timestamp	20 Aug 2019 at 19:23:29 GMT
Type of search	MS/MS Ion Search
Error tolerance	Error tolerant search
Quantitation	None
Enzyme	Glu-C
Fixed modifications	Carbamidomethyl (C)
Variable modifications	Acetyl (Protein N-term),Deamidated (NQ),Oxidation (M)
Mass values	Monoisotopic
Protein mass	Unrestricted
Peptide mass tolerance	10 ppm
Fragment mass tolerance	20 mmu
Max missed cleavages	2
Instrument type	ESI-FTICR
Number of queries	15600
Significance threshold p<	0.05
Max. number of families	AUTO
Ions score or expect cut-off	0
Preferred taxonomy	All entries
Error tolerance	Reliable
Family	Member	Database	Accession	Score	Mass	Num. of matches	Num. of significant matches	Num. of sequences	Num. of significant sequences	emPAI	Description	Blast2GO Description	%Coverage
2	1	Orbicella_Annularis	g4761.t1	79	39165	7	6	1	1	0.08	g4761.t1	skeletal aspartic acid-rich 2-like isoform X1	2
5	1	Orbicella_Annularis	g51918.t1	43	28190	10	4	4	1	0.11	g51918.t1	interferon-related developmental regulator 1-like [Orbicella faveolata]	7

## Sheet: O. annularis Modern Sol Tryp
User	JDrake
E-mail	jeanadrake@ucla.edu
Search title	Typsin-081619 lg_QE_071919_Treude_Jeana_MannR_Acetone_Trypsin.mgf
MS data file	\\172.16.10.57\tank\windowsVM\Jeana Drake\072219\MGF\lg_QE_071919_Treude_Jeana_MannR_Acetone_Trypsin.mgf
Database 1	contaminants 20160708 (245 sequences; 127,304 residues)
Database 2	Montastraea_cav 20180221 (39,938 sequences; 11,177,532 residues)
Database 3	Montastraea_fav 20180221 (5,565 sequences; 1,026,179 residues)
Database 4	Orbicella-Fa 20180626 (20,488 sequences; 6,053,856 residues)
Database 5	Orbicella_Annularis 20190207 (93,491 sequences; 26,791,058 residues)
Database 6	Platygyra_carnosus 20180625 (66,449 sequences; 15,012,532 residues)
Database 7	UniProt-Human 20190116 (21,074 sequences; 11,522,684 residues)
Taxonomy 1	(none)
Taxonomy 2	(none)
Taxonomy 3	(none)
Taxonomy 4	(none)
Taxonomy 5	(none)
Taxonomy 6	(none)
Taxonomy 7	(none)
Timestamp	20 Aug 2019 at 17:22:56 GMT
Type of search	MS/MS Ion Search
Error tolerance	Error tolerant search
Quantitation	None
Enzyme	Trypsin
Fixed modifications	Carbamidomethyl (C)
Variable modifications	Acetyl (Protein N-term),Deamidated (NQ),Oxidation (M)
Mass values	Monoisotopic
Protein mass	Unrestricted
Peptide mass tolerance	10 ppm
Fragment mass tolerance	20 mmu
Max missed cleavages	2
Instrument type	ESI-FTICR
Number of queries	23063
Significance threshold p<	0.01595
Max. number of families	AUTO
Ions score or expect cut-off	0
Preferred taxonomy	All entries
Error tolerance	Reliable
Family	Member	Database	Accession	Score	Mass	Num. of matches	Num. of significant matches	Num. of sequences	Num. of significant sequences	emPAI	Description	Blast2Go Description	Peps	Dupes	%Coverage
1	1	Orbicella_Annularis	g77306.t1	8996	39556	658	246	26	10	4.86	g77306.t1	acidic skeletal organic matrix -like	88	563	37
2	1	Orbicella-Fa	comp40538_c0_seq1m.10647	5321	28320	318	107	25	8	8.25	comp40538_c0_seq1m.10647 comp40538_c0_seq1g.10647 ORF comp40538_c0_seq1g.10647 comp40538_c0_seq1m.10647 type:5prime_partial len:261 comp40538_c0_seq1:11851967	phosphopantothenoylcysteine decarboxylase subunit VHS3-like	58	212	57
4	1	Orbicella-Fa	comp44113_c0_seq1m.13701	2859	171682	213	95	27	15	0.76	comp44113_c0_seq1m.13701 comp44113_c0_seq1g.13701 ORF comp44113_c0_seq1g.13701 comp44113_c0_seq1m.13701 type:complete len:1555 comp44113_c0_seq1:994763	coadhesin-like, partial	47	152	18
6	1	Orbicella_Annularis	g89860.t1	2309	194010	124	70	23	10	0.4	g89860.t1	LOW QUALITY PROTEIN: mucin-like protein	30	83	13
7	1	Orbicella-Fa	comp46118_c0_seq3m.17144	2241	39193	123	79	6	5	0.91	comp46118_c0_seq3m.17144 comp46118_c0_seq3g.17144 ORF comp46118_c0_seq3g.17144 comp46118_c0_seq3m.17144 type:5prime_partial len:358 comp46118_c0_seq3:31076	transmembrane protease serine 9-like	22	132	25
9	1	Orbicella_Annularis	g63085.t1	1544	18813	156	64	12	8	2.18	g63085.t1	uncharacterized protein LOC110065617	25	121
10	1	Orbicella_Annularis	g39775.t1	1408	42315	187	77	23	11	3.86	g39775.t1	CUB domain-containing -like	33	129	60
12	1	Orbicella_Annularis	g77363.t1	1199	851708	169	82	60	27	0.13	g77363.t1	MAM and LDL-receptor class A domain-containing protein 2-like [Orbicella faveolata	36	120	8
13	1	Orbicella_Annularis	g33506.t1	1152	39252	81	52	8	6	2.1	g33506.t1	serine protease 27-like	23	72	29
14	1	Orbicella_Annularis	g23888.t1	788	24747	38	27	1	1	0.88	g23888.t1	spore wall 2-like	8	41	6
15	1	Montastraea_fav	Montastraea_faveolata_5337	587	36367	105	18	14	5	1.01	Montastraea_faveolata_5337	galaxin-like isoform X1	15	89	28
16	1	Orbicella_Annularis	g85499.t1	522	24619	41	19	6	3	0.66	g85499.t1	CUB domain-containing -like	5	34	16
17	1	Orbicella_Annularis	g14249.t1	476	30820	45	23	3	3	0.67	g14249.t1	anionic trypsin-2-like	5	45	13
18	1	Montastraea_fav	Montastraea_faveolata_4140	428	19358	107	33	9	4	2.08	Montastraea_faveolata_4140	---NA---	19	79	23
19	1	Montastraea_cav	Montastraea_cavernosa_88195	404	62728	28	16	4	1	0.17	Montastraea_cavernosa_88195	hypothetical protein pdam_00015837, partial	6	25	7
20	1	Orbicella_Annularis	g9483.t1	390	20370	11	9	1	1	0.36	g9483.t1	peroxidasin homolog	2	9	8
21	1	Orbicella-Fa	comp35460_c0_seq1m.7952	376	88973	23	14	7	5	0.24	comp35460_c0_seq1m.7952 comp35460_c0_seq1g.7952 ORF comp35460_c0_seq1g.7952 comp35460_c0_seq1m.7952 type:5prime_partial len:768 comp35460_c0_seq1:1992502	arachidonate 5-lipoxygenase-like	6	18	13
22	1	Orbicella_Annularis	g19712.t1	231	24668	13	8	5	3	0.46	g19712.t1	fibrinogen C domain-containing 1-A-like isoform X3	15	29	24
23	1	Orbicella_Annularis	g4761.t1	319	39165	101	41	7	3	0.5	g4761.t1	skeletal aspartic acid-rich 2-like isoform X1	6	69	13
24	1	Orbicella_Annularis	g17272.t1	313	38740	147	30	18	5	0.78	g17272.t1	skeletal aspartic acid-rich 1-like isoform X2	11	101	32
25	1	Orbicella_Annularis	g87879.t1	303	402736	61	17	23	8	0.08	g87879.t1	hypothetical protein AWC38_SpisGene15608	13	36	6
26	1	Orbicella_Annularis	g89013.t1	288	38604	34	13	9	6	1.1	g89013.t1	serine protease 27-like	15	19	30
27	1	Montastraea_fav	Montastraea_faveolata_3691	235	24843	12	8	3	1	0.13	Montastraea_faveolata_3691	uncharacterized protein LOC110049119	1	9	11
28	1	Orbicella_Annularis	g11333.t1	227	21664	34	16	2	1	0.33	g11333.t1	uncharacterized skeletal organic matrix 8-like	2	31	15
29	1	Orbicella_Annularis	g30239.t1	199	7964	7	3	2	1	0.44	g30239.t1	---NA---	3	4	38
30	1	Orbicella-Fa	comp46201_c0_seq11m.17370	160	52724	19	8	4	3	0.2	comp46201_c0_seq11m.17370 comp46201_c0_seq11g.17370 ORF comp46201_c0_seq11g.17370 comp46201_c0_seq11m.17370 type:complete len:452 comp46201_c0_seq11:17013056	alpha-L-fucosidase-like	5	21	10
32	1	Orbicella_Annularis	g52422.t1	124	11932	40	11	1	1	1.14	g52422.t1	---NA---	16	25	12
33	1	Orbicella-Fa	comp46709_c0_seq3m.19223	118	92284	28	8	6	3	0.15	comp46709_c0_seq3m.19223 comp46709_c0_seq3g.19223 ORF comp46709_c0_seq3g.19223 comp46709_c0_seq3m.19223 type:internal len:834 comp46709_c0_seq3:22500	EGF and laminin G domain-containing -like	17	21	7
34	1	Orbicella_Annularis	g8311.t1	117	36448	7	6	1	1	0.19	g8311.t1	uncharacterized skeletal organic matrix 5-like	2	7	4
35	1	Orbicella-Fa	comp46825_c0_seq2m.20088	111	111436	11	6	3	1	0.06	comp46825_c0_seq2m.20088 comp46825_c0_seq2g.20088 ORF comp46825_c0_seq2g.20088 comp46825_c0_seq2m.20088 type:complete len:993 comp46825_c0_seq2:913069	calsyntenin-1-like	3	8	3
36	1	Montastraea_fav	Montastraea_faveolata_3945	102	24545	7	3	3	1	0.14	Montastraea_faveolata_3945	uncharacterized protein LOC110049118	1	3	12
37	1	Orbicella_Annularis	g16251.t1	100	38408	14	9	2	2	0.39	g16251.t1	uncharacterized protein LOC110067479 isoform X2	4	13	9
38	1	Orbicella_Annularis	g75580.t1	98	183618	24	9	6	3	0.09	g75580.t1	coadhesin-like	5	17	3
39	1	Montastraea_fav	Montastraea_faveolata_4798	97	17768	13	6	3	2	0.69	Montastraea_faveolata_4798	NPC intracellular cholesterol transporter 2-like	3	11	17
40	1	Orbicella-Fa	comp43794_c0_seq1m.13360	95	178495	12	7	3	1	0.02	comp43794_c0_seq1m.13360 comp43794_c0_seq1g.13360 ORF comp43794_c0_seq1g.13360 comp43794_c0_seq1m.13360 type:3prime_partial len:1573 comp43794_c0_seq1:2314946	uncharacterized protein LOC110043928	1	9	1
42	1	Orbicella_Annularis	g91716.t1	88	14954	11	7	2	2	1.27	g91716.t1	peroxidasin homolog	4	7	23
43	1	Orbicella-Fa	comp46323_c0_seq1m.17712	88	200480	26	9	13	4	0.08	comp46323_c0_seq1m.17712 comp46323_c0_seq1g.17712 ORF comp46323_c0_seq1g.17712 comp46323_c0_seq1m.17712 type:complete len:1711 comp46323_c0_seq1:4175549	uncharacterized protein LOC110062194	4	9	7
44	1	Orbicella_Annularis	g82452.t1	79	338533	21	6	13	5	0.05	g82452.t1	Protocadherin Fat 4	5	12	4
45	1	Orbicella_Annularis	g3982.t1	73	70172	13	4	6	3	0.15	g3982.t1	lysosomal alpha-mannosidase-like	3	6	13
46	1	Orbicella_Annularis	g37932.t1	71	25076	3	2	1	1	0.13	g37932.t1	N(4)-(Beta-N-acetylglucosaminyl)-L-asparaginase-like	1	3	5
47	1	Platygyra_carnosus	Platygyra_carnosus_14036	71	33653	5	2	3	1	0.1	Platygyra_carnosus_14036	ZP domain-containing -like	1	2	8
48	1	Orbicella_Annularis	g88203.t1	71	23063	13	5	4	1	0.15	g88203.t1	uncharacterized skeletal organic matrix 5-like isoform X4	1	5	18
49	1	Orbicella_Annularis	g61461.t1	70	160567	23	5	7	1	0.04	g61461.t1	major yolk -like isoform X2	2	10	6
50	1	Orbicella_Annularis	g52037.t1	70	61151	7	4	3	1	0.11	g52037.t1	uncharacterized protein LOC110048345 isoform X1	2	5	5
51	1	Orbicella_Annularis	g72418.t1	67	26664	3	3	1	1	0.27	g72418.t1	uncharacterized protein LOC110059024 isoform X2	2	2	4
52	1	Orbicella_Annularis	g16103.t1	67	88782	8	4	4	1	0.04	g16103.t1	uncharacterized protein LOC110069583	1	4	3
53	1	Orbicella_Annularis	g12664.t1	65	36944	27	3	2	1	0.09	g12664.t1	uncharacterized protein LOC110050428	2	17	6
54	1	Orbicella-Fa	comp46544_c0_seq10m.18514	64	125664	14	6	6	3	0.08	comp46544_c0_seq10m.18514 comp46544_c0_seq10g.18514 ORF comp46544_c0_seq10g.18514 comp46544_c0_seq10m.18514 type:complete len:1114 comp46544_c0_seq10:27156056	hephaestin-like protein	3	9	6
56	1	Orbicella_Annularis	g60310.t1	60	28062	3	3	1	1	0.12	g60310.t1	alpha-L-fucosidase-like	1	3	6
57	1	Platygyra_carnosus	Platygyra_carnosus_13521	60	52023	6	1	2	1	0.06	Platygyra_carnosus_13521	alpha-L-fucosidase-like isoform X1	1	3	4
58	1	Orbicella_Annularis	g24404.t1	59	18179	7	3	2	1	0.19	g24404.t1	melanotransferrin-like	1	3	17
62	1	Orbicella-Fa	comp45425_c0_seq1m.15538	55	73494	13	6	4	2	0.09	comp45425_c0_seq1m.15538 comp45425_c0_seq1g.15538 ORF comp45425_c0_seq1g.15538 comp45425_c0_seq1m.15538 type:complete len:659 comp45425_c0_seq1:1062082	peroxidasin homolog	2	6	5
63	1	Orbicella_Annularis	g22192.t1	54	74209	8	2	4	2	0.09	g22192.t1	inter-alpha-trypsin inhibitor heavy chain H4-like	3	2	6
64	1	Orbicella_Annularis	g36847.t1	43	79457	18	3	6	3	0.13	g36847.t1	polycystic kidney disease 1-related -like	2	12	8
65	1	Montastraea_cav	Montastraea_cavernosa_85173	53	24243	70	1	10	1	0.14	Montastraea_cavernosa_85173	phosphopantothenoylcysteine decarboxylase subunit VHS3-like	8	45	24
66	1	Orbicella_Annularis	g85500.t1	52	39939	26	5	7	2	0.27	g85500.t1	CUB domain-containing 2-like	3	15	22
67	1	Montastraea_fav	Montastraea_faveolata_540	52	12154	3	2	1	1	0.28	Montastraea_faveolata_540	spore wall 2-like	1	3	12
68	1	Orbicella_Annularis	g3726.t1	51	35058	8	2	3	2	0.2	g3726.t1	uncharacterized protein LOC110059021 isoform X2	2	3	9
70	1	Montastraea_fav	Montastraea_faveolata_1789	47	23011	14	2	3	1	0.15	Montastraea_faveolata_1789	melanotransferrin-like	1	9	16
72	1	Montastraea_fav	Montastraea_faveolata_5141	44	22228	8	3	3	1	0.15	Montastraea_faveolata_5141	uncharacterized protein LOC110056526 isoform X1	1	3	13
73	1	Orbicella_Annularis	g36702.t1	43	108331	13	2	5	1	0.03	g36702.t1	uncharacterized protein LOC110059583 isoform X3	2	5	7
74	1	Orbicella_Annularis	g71313.t1	42	74250	10	3	2	2	0.09	g71313.t1	hemicentin-1-like isoform X3	2	10	3
75	1	Orbicella-Fa	comp45328_c1_seq1m.15366	41	50686	4	1	2	1	0.06	comp45328_c1_seq1m.15366 comp45328_c1_seq1g.15366 ORF comp45328_c1_seq1g.15366 comp45328_c1_seq1m.15366 type:complete len:434 comp45328_c1_seq1:2211522	plexin domain-containing 2-like	1	3	4
79	1	Platygyra_carnosus	Platygyra_carnosus_68738	39	29120	13	2	3	1	0.11	Platygyra_carnosus_68738	---NA---	1	4	2

## Sheet: O. annularis Modern Sol GluC
User	JDrake
E-mail	jeanadrake@ucla.edu
Search title	Glu-C-081619 lg_QE_071919_Treude_Jeana_MannR_Acetone_Glu-C.mgf
MS data file	\\172.16.10.57\tank\windowsVM\Jeana Drake\072219\MGF\lg_QE_071919_Treude_Jeana_MannR_Acetone_Glu-C.mgf
Database 1	contaminants 20160708 (245 sequences; 127,304 residues)
Database 2	Montastraea_cav 20180221 (39,938 sequences; 11,177,532 residues)
Database 3	Montastraea_fav 20180221 (5,565 sequences; 1,026,179 residues)
Database 4	Orbicella-Fa 20180626 (20,488 sequences; 6,053,856 residues)
Database 5	Orbicella_Annularis 20190207 (93,491 sequences; 26,791,058 residues)
Database 6	Platygyra_carnosus 20180625 (66,449 sequences; 15,012,532 residues)
Database 7	UniProt-Human 20190116 (21,074 sequences; 11,522,684 residues)
Taxonomy 1	(none)
Taxonomy 2	(none)
Taxonomy 3	(none)
Taxonomy 4	(none)
Taxonomy 5	(none)
Taxonomy 6	(none)
Taxonomy 7	(none)
Timestamp	27 Aug 2019 at 17:13:14 GMT
Type of search	MS/MS Ion Search
Error tolerance	Error tolerant search
Quantitation	None
Enzyme	Glu-C
Fixed modifications	Carbamidomethyl (C)
Variable modifications	Acetyl (Protein N-term),Deamidated (NQ),Oxidation (M)
Mass values	Monoisotopic
Protein mass	Unrestricted
Peptide mass tolerance	10 ppm
Fragment mass tolerance	20 mmu
Max missed cleavages	2
Instrument type	ESI-FTICR
Number of queries	17793
Significance threshold p<	0.05
Max. number of families	AUTO
Ions score or expect cut-off	0
Preferred taxonomy	All entries
Error tolerance	Reliable
Family	Member	Database	Accession	Score	Mass	Num. of matches	Num. of significant matches	Num. of sequences	Num. of significant sequences	emPAI	Description	Blast2GO Description	%Coverage
2	1	Montastraea_fav	Montastraea_faveolata_2850	73	24882	3	2	1	1	0.12	Montastraea_faveolata_2850	transmembrane protease serine 9-like [Orbicella faveolata]	8
3	1	Montastraea_cav	Montastraea_cavernosa_9576	52	63104	16	8	2	1	0.1	Montastraea_cavernosa_9576	uncharacterized protein LOC110048659 [Orbicella faveolata]	4
4	1	Orbicella_Annularis	g4761.t1	35	39165	11	2	2	1	0.08	g4761.t1	skeletal aspartic acid-rich 2-like isoform X1	4

## Sheet: Combined
Protein Group Number	Family	Member	Database	Accession	Score	Mass	Num. of matches	Num. of significant matches	Num. of sequences	Num. of significant sequences	emPAI	Description	Blast2GO Description	% Coverage	Fraction
1	21	1	Orbicella-Fa	comp35460_c0_seq1m.7952	376	88973	23	14	7	5	0.24	comp35460_c0_seq1m.7952 comp35460_c0_seq1g.7952 ORF comp35460_c0_seq1g.7952 comp35460_c0_seq1m.7952 type:5prime_partial len:768 comp35460_c0_seq1:1992502	arachidonate 5-lipoxygenase-like	13	Sol Tryp
2	10	1	Orbicella-Fa	comp40538_c0_seq1m.10647	178	28320	68	6	12	3	0.4	comp40538_c0_seq1m.10647 comp40538_c0_seq1g.10647 ORF comp40538_c0_seq1g.10647 comp40538_c0_seq1m.10647 type:5prime_partial len:261 comp40538_c0_seq1:11851967	phosphopantothenoylcysteine decarboxylase subunit VHS3-like	40	Insol Tryp
2	2	1	Orbicella-Fa	comp40538_c0_seq1m.10647	5321	28320	318	107	25	8	8.25	comp40538_c0_seq1m.10647 comp40538_c0_seq1g.10647 ORF comp40538_c0_seq1g.10647 comp40538_c0_seq1m.10647 type:5prime_partial len:261 comp40538_c0_seq1:11851967	phosphopantothenoylcysteine decarboxylase subunit VHS3-like	57	Sol Tryp
2	65	1	Montastraea_cav	Montastraea_cavernosa_85173	53	24243	70	1	10	1	0.14	Montastraea_cavernosa_85173	phosphopantothenoylcysteine decarboxylase subunit VHS3-like	24	Sol Tryp
3	40	1	Orbicella-Fa	comp43794_c0_seq1m.13360	95	178495	12	7	3	1	0.02	comp43794_c0_seq1m.13360 comp43794_c0_seq1g.13360 ORF comp43794_c0_seq1g.13360 comp43794_c0_seq1m.13360 type:3prime_partial len:1573 comp43794_c0_seq1:2314946	uncharacterized protein LOC110043928	1	Sol Tryp
4	16	1	Orbicella-Fa	comp44113_c0_seq1m.13701	94	171682	53	7	12	4	0.08	comp44113_c0_seq1m.13701 comp44113_c0_seq1g.13701 ORF comp44113_c0_seq1g.13701 comp44113_c0_seq1m.13701 type:complete len:1555 comp44113_c0_seq1:994763	coadhesin-like, partial	7	Insol Tryp
4	4	1	Orbicella-Fa	comp44113_c0_seq1m.13701	2859	171682	213	95	27	15	0.76	comp44113_c0_seq1m.13701 comp44113_c0_seq1g.13701 ORF comp44113_c0_seq1g.13701 comp44113_c0_seq1m.13701 type:complete len:1555 comp44113_c0_seq1:994763	coadhesin-like, partial	18	Sol Tryp
5	75	1	Orbicella-Fa	comp45328_c1_seq1m.15366	41	50686	4	1	2	1	0.06	comp45328_c1_seq1m.15366 comp45328_c1_seq1g.15366 ORF comp45328_c1_seq1g.15366 comp45328_c1_seq1m.15366 type:complete len:434 comp45328_c1_seq1:2211522	plexin domain-containing 2-like	4	Sol Tryp
6	62	1	Orbicella-Fa	comp45425_c0_seq1m.15538	55	73494	13	6	4	2	0.09	comp45425_c0_seq1m.15538 comp45425_c0_seq1g.15538 ORF comp45425_c0_seq1g.15538 comp45425_c0_seq1m.15538 type:complete len:659 comp45425_c0_seq1:1062082	peroxidasin homolog	5	Sol Tryp
6	19	1	Orbicella_Annularis	g9483.t1	79	20370	2	2	1	1	0.16	g9483.t1	peroxidasin homolog	8	Insol Tryp
6	20	1	Orbicella_Annularis	g9483.t1	390	20370	11	9	1	1	0.36	g9483.t1	peroxidasin homolog	8	Sol Tryp
7	18	1	Orbicella-Fa	comp45532_c0_seq2m.15755	84	23530	33	5	7	1	0.3	comp45532_c0_seq2m.15755 comp45532_c0_seq2g.15755 ORF comp45532_c0_seq2g.15755 comp45532_c0_seq2m.15755 type:5prime_partial len:210 comp45532_c0_seq2:290919	uncharacterized protein LOC110065617 [Orbicella faveolata]	28	Insol Tryp
7	7	1	Orbicella_Annularis	g63085.t1	483	18813	49	16	7	1	0.39	g63085.t1	uncharacterized protein LOC110065617	36	Insol Tryp
7	9	1	Orbicella_Annularis	g63085.t1	1544	18813	156	64	12	8	2.18	g63085.t1	uncharacterized protein LOC110065617		Sol Tryp
8	7	1	Orbicella-Fa	comp46118_c0_seq3m.17144	2241	39193	123	79	6	5	0.91	comp46118_c0_seq3m.17144 comp46118_c0_seq3g.17144 ORF comp46118_c0_seq3g.17144 comp46118_c0_seq3m.17144 type:5prime_partial len:358 comp46118_c0_seq3:31076	transmembrane protease serine 9-like	25	Sol Tryp
8	20	1	Orbicella_Annularis	g14249.t1	71	30820	10	3	1	1	0.23	g14249.t1	anionic trypsin-2-like	4	Insol Tryp
8	17	1	Orbicella_Annularis	g14249.t1	476	30820	45	23	3	3	0.67	g14249.t1	anionic trypsin-2-like	13	Sol Tryp
8	11	1	Orbicella_Annularis	g33506.t1	148	39252	16	7	4	3	0.38	g33506.t1	serine protease 27-like	15	Insol Tryp
8	13	1	Orbicella_Annularis	g33506.t1	1152	39252	81	52	8	6	2.1	g33506.t1	serine protease 27-like	29	Sol Tryp
8	9	1	Orbicella_Annularis	g72157.t1	206	39890	22	8	3	2	0.17	g72157.t1	transmembrane protease serine 9-like [Orbicella faveolata]	9	Insol Tryp
8	26	1	Orbicella_Annularis	g89013.t1	288	38604	34	13	9	6	1.1	g89013.t1	serine protease 27-like	30	Sol Tryp
8	2	1	Montastraea_fav	Montastraea_faveolata_2850	73	24882	3	2	1	1	0.12	Montastraea_faveolata_2850	transmembrane protease serine 9-like [Orbicella faveolata]	8	Sol GluC
9	30	1	Orbicella-Fa	comp46201_c0_seq11m.17370	160	52724	19	8	4	3	0.2	comp46201_c0_seq11m.17370 comp46201_c0_seq11g.17370 ORF comp46201_c0_seq11g.17370 comp46201_c0_seq11m.17370 type:complete len:452 comp46201_c0_seq11:17013056	alpha-L-fucosidase-like	10	Sol Tryp
10	43	1	Orbicella-Fa	comp46323_c0_seq1m.17712	88	200480	26	9	13	4	0.08	comp46323_c0_seq1m.17712 comp46323_c0_seq1g.17712 ORF comp46323_c0_seq1g.17712 comp46323_c0_seq1m.17712 type:complete len:1711 comp46323_c0_seq1:4175549	uncharacterized protein LOC110062194	7	Sol Tryp
11	54	1	Orbicella-Fa	comp46544_c0_seq10m.18514	64	125664	14	6	6	3	0.08	comp46544_c0_seq10m.18514 comp46544_c0_seq10g.18514 ORF comp46544_c0_seq10g.18514 comp46544_c0_seq10m.18514 type:complete len:1114 comp46544_c0_seq10:27156056	hephaestin-like protein	6	Sol Tryp
12	33	1	Orbicella-Fa	comp46709_c0_seq3m.19223	118	92284	28	8	6	3	0.15	comp46709_c0_seq3m.19223 comp46709_c0_seq3g.19223 ORF comp46709_c0_seq3g.19223 comp46709_c0_seq3m.19223 type:internal len:834 comp46709_c0_seq3:22500	EGF and laminin G domain-containing -like	7	Sol Tryp
13	35	1	Orbicella-Fa	comp46825_c0_seq2m.20088	111	111436	11	6	3	1	0.06	comp46825_c0_seq2m.20088 comp46825_c0_seq2g.20088 ORF comp46825_c0_seq2g.20088 comp46825_c0_seq2m.20088 type:complete len:993 comp46825_c0_seq2:913069	calsyntenin-1-like	3	Sol Tryp
14	28	1	Orbicella_Annularis	g11333.t1	227	21664	34	16	2	1	0.33	g11333.t1	uncharacterized skeletal organic matrix 8-like	15	Sol Tryp
15	22	1	Orbicella_Annularis	g12664.t1	54	36944	2	1	1	1	0.09	g12664.t1	uncharacterized protein LOC110050428	3	Insol Tryp
15	53	1	Orbicella_Annularis	g12664.t1	65	36944	27	3	2	1	0.09	g12664.t1	uncharacterized protein LOC110050428	6	Sol Tryp
16	52	1	Orbicella_Annularis	g16103.t1	67	88782	8	4	4	1	0.04	g16103.t1	uncharacterized protein LOC110069583	3	Sol Tryp
17	37	1	Orbicella_Annularis	g16251.t1	100	38408	14	9	2	2	0.39	g16251.t1	uncharacterized protein LOC110067479 isoform X2	9	Sol Tryp
18	12	1	Orbicella_Annularis	g17272.t1	119	38740	78	11	13	2	0.18	g17272.t1	skeletal aspartic acid-rich 1-like isoform X2	22	Insol Tryp
18	24	1	Orbicella_Annularis	g17272.t1	313	38740	147	30	18	5	0.78	g17272.t1	skeletal aspartic acid-rich 1-like isoform X2	32	Sol Tryp
19	22	1	Orbicella_Annularis	g19712.t1	231	24668	13	8	5	3	0.46	g19712.t1	fibrinogen C domain-containing 1-A-like isoform X3	24	Sol Tryp
20	63	1	Orbicella_Annularis	g22192.t1	54	74209	8	2	4	2	0.09	g22192.t1	inter-alpha-trypsin inhibitor heavy chain H4-like	6	Sol Tryp
21	14	1	Orbicella_Annularis	g23888.t1	788	24747	38	27	1	1	0.88	g23888.t1	spore wall 2-like	6	Sol Tryp
22	58	1	Orbicella_Annularis	g24404.t1	59	18179	7	3	2	1	0.19	g24404.t1	melanotransferrin-like	17	Sol Tryp
23	29	1	Orbicella_Annularis	g30239.t1	199	7964	7	3	2	1	0.44	g30239.t1	---NA---	38	Sol Tryp
24	73	1	Orbicella_Annularis	g36702.t1	43	108331	13	2	5	1	0.03	g36702.t1	uncharacterized protein LOC110059583 isoform X3	7	Sol Tryp
25	64	1	Orbicella_Annularis	g36847.t1	43	79457	18	3	6	3	0.13	g36847.t1	polycystic kidney disease 1-related -like	8	Sol Tryp
26	68	1	Orbicella_Annularis	g3726.t1	51	35058	8	2	3	2	0.2	g3726.t1	uncharacterized protein LOC110059021 isoform X2	9	Sol Tryp
27	46	1	Orbicella_Annularis	g37932.t1	71	25076	3	2	1	1	0.13	g37932.t1	N(4)-(Beta-N-acetylglucosaminyl)-L-asparaginase-like	5	Sol Tryp
28	3	1	Orbicella_Annularis	g39775.t1	724	42315	82	39	14	7	0.97	g39775.t1	CUB domain-containing -like	34	Insol Tryp
28	10	1	Orbicella_Annularis	g39775.t1	1408	42315	187	77	23	11	3.86	g39775.t1	CUB domain-containing -like	60	Sol Tryp
29	45	1	Orbicella_Annularis	g3982.t1	73	70172	13	4	6	3	0.15	g3982.t1	lysosomal alpha-mannosidase-like	13	Sol Tryp
30	8	1	Orbicella_Annularis	g4761.t1	255	39165	44	23	4	2	0.38	g4761.t1	skeletal aspartic acid-rich 2-like isoform X1	10	Insol Tryp
30	2	1	Orbicella_Annularis	g4761.t1	79	39165	7	6	1	1	0.08	g4761.t1	skeletal aspartic acid-rich 2-like isoform X1	2	Insol GluC
30	23	1	Orbicella_Annularis	g4761.t1	319	39165	101	41	7	3	0.5	g4761.t1	skeletal aspartic acid-rich 2-like isoform X1	13	Sol Tryp
30	4	1	Orbicella_Annularis	g4761.t1	35	39165	11	2	2	1	0.08	g4761.t1	skeletal aspartic acid-rich 2-like isoform X1	4	Sol GluC
31	5	1	Orbicella_Annularis	g51918.t1	43	28190	10	4	4	1	0.11	g51918.t1	interferon-related developmental regulator 1-like [Orbicella faveolata]	7	Insol GluC
32	50	1	Orbicella_Annularis	g52037.t1	70	61151	7	4	3	1	0.11	g52037.t1	uncharacterized protein LOC110048345 isoform X1	5	Sol Tryp
33	32	1	Orbicella_Annularis	g52422.t1	124	11932	40	11	1	1	1.14	g52422.t1	---NA---	12	Sol Tryp
34	56	1	Orbicella_Annularis	g60310.t1	60	28062	3	3	1	1	0.12	g60310.t1	alpha-L-fucosidase-like	6	Sol Tryp
35	49	1	Orbicella_Annularis	g61461.t1	70	160567	23	5	7	1	0.04	g61461.t1	major yolk -like isoform X2	6	Sol Tryp
36	74	1	Orbicella_Annularis	g71313.t1	42	74250	10	3	2	2	0.09	g71313.t1	hemicentin-1-like isoform X3	3	Sol Tryp
37	17	1	Orbicella_Annularis	g72418.t1	92	26664	5	3	1	1	0.13	g72418.t1	uncharacterized protein LOC110059024 isoform X2	4	Insol Tryp
37	51	1	Orbicella_Annularis	g72418.t1	67	26664	3	3	1	1	0.27	g72418.t1	uncharacterized protein LOC110059024 isoform X2	4	Sol Tryp
38	38	1	Orbicella_Annularis	g75580.t1	98	183618	24	9	6	3	0.09	g75580.t1	coadhesin-like	3	Sol Tryp
39	4	1	Orbicella_Annularis	g77306.t1	627	39556	58	20	6	5	0.9	g77306.t1	acidic skeletal organic matrix -like	21	Insol Tryp
39	1	1	Orbicella_Annularis	g77306.t1	8996	39556	658	246	26	10	4.86	g77306.t1	acidic skeletal organic matrix -like	37	Sol Tryp
40	12	1	Orbicella_Annularis	g77363.t1	1199	851708	169	82	60	27	0.13	g77363.t1	MAM and LDL-receptor class A domain-containing protein 2-like [Orbicella faveolata	8	Sol Tryp
41	44	1	Orbicella_Annularis	g82452.t1	79	338533	21	6	13	5	0.05	g82452.t1	Protocadherin Fat 4	4	Sol Tryp
42	34	1	Orbicella_Annularis	g8311.t1	117	36448	7	6	1	1	0.19	g8311.t1	uncharacterized skeletal organic matrix 5-like	4	Sol Tryp
43	16	1	Orbicella_Annularis	g85499.t1	522	24619	41	19	6	3	0.66	g85499.t1	CUB domain-containing -like	16	Sol Tryp
44	66	1	Orbicella_Annularis	g85500.t1	52	39939	26	5	7	2	0.27	g85500.t1	CUB domain-containing 2-like	22	Sol Tryp
45	25	1	Orbicella_Annularis	g87879.t1	303	402736	61	17	23	8	0.08	g87879.t1	hypothetical protein AWC38_SpisGene15608	6	Sol Tryp
46	48	1	Orbicella_Annularis	g88203.t1	71	23063	13	5	4	1	0.15	g88203.t1	uncharacterized skeletal organic matrix 5-like isoform X4	18	Sol Tryp
47	13	1	Orbicella_Annularis	g89860.t1	106	194010	31	8	8	3	0.05	g89860.t1	LOW QUALITY PROTEIN: mucin-like protein	4	Insol Tryp
47	6	1	Orbicella_Annularis	g89860.t1	2309	194010	124	70	23	10	0.4	g89860.t1	LOW QUALITY PROTEIN: mucin-like protein	13	Sol Tryp
48	42	1	Orbicella_Annularis	g91716.t1	88	14954	11	7	2	2	1.27	g91716.t1	peroxidasin homolog	23	Sol Tryp
49	21	1	Montastraea_cav	Montastraea_cavernosa_88195	59	62728	11	4	1	1	0.17	Montastraea_cavernosa_88195	hypothetical protein pdam_00015837, partial	2	Insol Tryp
49	19	1	Montastraea_cav	Montastraea_cavernosa_88195	404	62728	28	16	4	1	0.17	Montastraea_cavernosa_88195	hypothetical protein pdam_00015837, partial	7	Sol Tryp
50	3	1	Montastraea_cav	Montastraea_cavernosa_9576	52	63104	16	8	2	1	0.1	Montastraea_cavernosa_9576	uncharacterized protein LOC110048659 [Orbicella faveolata]	4	Sol GluC
51	70	1	Montastraea_fav	Montastraea_faveolata_1789	47	23011	14	2	3	1	0.15	Montastraea_faveolata_1789	melanotransferrin-like	16	Sol Tryp
52	27	1	Montastraea_fav	Montastraea_faveolata_3691	235	24843	12	8	3	1	0.13	Montastraea_faveolata_3691	uncharacterized protein LOC110049119	11	Sol Tryp
53	36	1	Montastraea_fav	Montastraea_faveolata_3945	102	24545	7	3	3	1	0.14	Montastraea_faveolata_3945	uncharacterized protein LOC110049118	12	Sol Tryp
54	24	1	Montastraea_fav	Montastraea_faveolata_4140	48	19358	31	7	5	2	0.38	Montastraea_faveolata_4140	---NA---	14	Insol Tryp
54	18	1	Montastraea_fav	Montastraea_faveolata_4140	428	19358	107	33	9	4	2.08	Montastraea_faveolata_4140	---NA---	23	Sol Tryp
55	39	1	Montastraea_fav	Montastraea_faveolata_4798	97	17768	13	6	3	2	0.69	Montastraea_faveolata_4798	NPC intracellular cholesterol transporter 2-like	17	Sol Tryp
56	72	1	Montastraea_fav	Montastraea_faveolata_5141	44	22228	8	3	3	1	0.15	Montastraea_faveolata_5141	uncharacterized protein LOC110056526 isoform X1	13	Sol Tryp
57	14	1	Montastraea_fav	Montastraea_faveolata_5337	105	36367	50	7	11	4	0.42	Montastraea_faveolata_5337	galaxin-like isoform X1	32	Insol Tryp
57	15	1	Montastraea_fav	Montastraea_faveolata_5337	587	36367	105	18	14	5	1.01	Montastraea_faveolata_5337	galaxin-like isoform X1	28	Sol Tryp
58	67	1	Montastraea_fav	Montastraea_faveolata_540	52	12154	3	2	1	1	0.28	Montastraea_faveolata_540	spore wall 2-like	12	Sol Tryp
59	57	1	Platygyra_carnosus	Platygyra_carnosus_13521	60	52023	6	1	2	1	0.06	Platygyra_carnosus_13521	alpha-L-fucosidase-like isoform X1	4	Sol Tryp
60	47	1	Platygyra_carnosus	Platygyra_carnosus_14036	71	33653	5	2	3	1	0.1	Platygyra_carnosus_14036	ZP domain-containing -like	8	Sol Tryp
61	79	1	Platygyra_carnosus	Platygyra_carnosus_68738	39	29120	13	2	3	1	0.11	Platygyra_carnosus_68738	---NA---	2	Sol Tryp
