# Supplementary material for: First sequencing of ancient coral skeletal proteins
Source: Sci Rep. 2020 Nov 10;10:19407. doi: 10.1038/s41598-020-75846-4 (PMC7655939; doi:10.1038/s41598-020-75846-4)
Supplement: Supplementary file 4 — Supplementary Information 4. [file 41598_2020_75846_MOESM4_ESM.xlsx]

## Sheet: Sheet1
Sample Name	BCA-detected Protein after slabbing (no cleaning; ug/ml)	BCA-detected Protein after fragment cleaning (ug/ml)	BCA-detected Protein after 1st Powder Cleaning (ug/g skeleton)	BCA-detected Protein after 2nd Powder Cleaning (ug/g skeleton)	BCA Avg Abs @ 560 nm	nmol Amino Acids after 3rd Powder Cleaning (pmol/g skeleton)
Pocillopora damicornis	38.8544	59.8285	69.2357	6.01027	0.172	1.76
Porites lobata	91.911	1119.22	34.2183	12.8351	0.202	4.49
Fungia scutaria	78.4294	862.927	18.5775	7.87503	0.186	sample not run
Montastraea annularis #1	sample lost	sample lost	43.6227	8.82355	0.173	sample not run
Montastraea annularis #2	106.507	2.75845	28.3342	8.30496	0.175	improper injection
Montastraea annularis #3	-2.89513	19.2843	35.5904	169.17	0.18	improper injection
Montastraea annularis #4	sample not run	sample not run	12.8095	sample lost	sample lost	sample not run
Montastraea annularis #5	196.674	4.49801	sample lost	11.5863	0.19	sample not run
Montastraea annularis #6	sample not run	sample not run	30.9116	4.63275	0.18	0.71
M. cavernosa #1			11.4163	9.40289	0.176	0.38
PBS Blank	sample not run	sample not run	sample not run	sample not run	0.174	improper injection
