# Supplementary material for: First sequencing of ancient coral skeletal proteins
Source: Sci Rep. 2020 Nov 10;10:19407. doi: 10.1038/s41598-020-75846-4 (PMC7655939; doi:10.1038/s41598-020-75846-4)
Supplement: Supplementary file 5 — Supplementary Information 5. [file 41598_2020_75846_MOESM5_ESM.xlsx]

## Sheet: Mann4_trypsin1_AIM
User	JDrake
E-mail	jeanadrake@ucla.edu
Search title	Jeana-061218-MannSamples wc_QE_053118_Drake_FASP_Mann4_Pellet.mgf
MS data file	\\172.16.0.213\tank\windowsVM\Jeana Drake\053118\MGF\wc_QE_053118_Drake_FASP_Mann4_Pellet.mgf
Database 1	contaminants 20160708 (245 sequences; 127,304 residues)
Database 2	uniprot-bacteria 20150123 (73,393,892 sequences; 22,315,540,962 residues)
Database 3	uniprot-cyanobact 011315 (651,065 sequences; 189,925,153 residues)
Database 4	uniprot-fungi 20150123 (3,473,008 sequences; 1,545,323,479 residues)
Database 5	UniProt-Human 20190116 (21,074 sequences; 11,522,684 residues)
Taxonomy 1	(none)
Taxonomy 2	(none)
Taxonomy 3	(none)
Taxonomy 4	(none)
Taxonomy 5	(none)
Timestamp	10 Jul 2020 at 10:20:33 GMT
Type of search	MS/MS Ion Search
Error tolerance	Error tolerant search
Quantitation	None
Enzyme	Trypsin
Fixed modifications	Carbamidomethyl (C)
Variable modifications	Acetyl (Protein N-term),Deamidated (NQ),Oxidation (M)
Mass values	Monoisotopic
Protein mass	Unrestricted
Peptide mass tolerance	10 ppm
Fragment mass tolerance	20 mmu
Max missed cleavages	2
Instrument type	ESI-FTICR
Number of queries	10379
Significance threshold p<	0.05
Max. number of families	AUTO
Ions score or expect cut-off	0
Preferred taxonomy	All entries
Error tolerance	Reliable
Cutoff	57
Family	Member	Database	Accession	Score	Mass	Num. of matches	Num. of significant matches	Num. of sequences	Num. of significant sequences	emPAI	Description	Significant peptides	Peptides match coral peptides
1	1	contaminants	P00761	5779	25078	374	184	17	4	28.25	SWISS-PROT:P00761|TRYP_PIG Trypsin - Sus scrofa (Pig).
2	1	contaminants	P13645	2412	59703	135	57	36	22	5.89	SWISS-PROT:P13645 Tax_Id=9606 Gene_Symbol=KRT10 Keratin, type I cytoskeletal 10
2	2	contaminants	P02533	661	51875	61	25	29	13	2.65	SWISS-PROT:P02533 Tax_Id=9606 Gene_Symbol=KRT14 Keratin, type I cytoskeletal 14
2	3	contaminants	P08779	300	51578	36	12	22	9	0.86	SWISS-PROT:P08779 Tax_Id=9606 Gene_Symbol=KRT16 Keratin, type I cytoskeletal 16
2	4	contaminants	Q04695	166	48361	19	5	13	4	0.39	SWISS-PROT:Q04695 Tax_Id=9606 Gene_Symbol=KRT17 Keratin, type I cytoskeletal 17
3	1	contaminants	P35527	2396	62320	146	76	40	25	7.68	SWISS-PROT:P35527 Tax_Id=9606 Gene_Symbol=KRT9 Keratin, type I cytoskeletal 9
4	1	UniProt-Human	P04264	1854	66170	169	95	43	29	7.44	Keratin, type II cytoskeletal 1 OS=Homo sapiens OX=9606 GN=KRT1 PE=1 SV=6
4	2	UniProt-Human	P35908	1721	65678	100	59	37	22	4	Keratin, type II cytoskeletal 2 epidermal OS=Homo sapiens OX=9606 GN=KRT2 PE=1 SV=2
4	3	contaminants	P13647	380	62568	53	27	23	11	1.39	SWISS-PROT:P13647 Tax_Id=9606 Gene_Symbol=KRT5 Keratin, type II cytoskeletal 5
4	4	contaminants	P04259	311	60247	44	21	23	11	1	SWISS-PROT:P04259 Tax_Id=9606 Gene_Symbol=KRT6B Keratin, type II cytoskeletal 6B
4	5	contaminants	Q7Z794	184	62050	20	12	8	4	0.36	SWISS-PROT:Q7Z794 Tax_Id=9606 Gene_Symbol=KRT77 Keratin 77
4	6	contaminants	Q8BGZ7	181	59932	24	12	11	5	0.31	TREMBL:Q8BGZ7;Q99MH7 Tax_Id=10090 Gene_Symbol=Krt75 10 days neonate skin cDNA, RIKEN full-length enriched library, clone:4732475I03 product:CYTOKERATIN homolog
4	7	contaminants	Q7RTT2	58	57728	8	3	6	3	0.18	TREMBL:Q7RTT2 Tax_Id=9606 Gene_Symbol=KRT78 Keratin-78
5	1	UniProt-Human	P15924	249	334021	19	13	13	10	0.13	Desmoplakin OS=Homo sapiens OX=9606 GN=DSP PE=1 SV=3
6	1	UniProt-Human	Q02413	178	114702	15	12	11	9	0.32	Desmoglein-1 OS=Homo sapiens OX=9606 GN=DSG1 PE=1 SV=2
7	1	UniProt-Human	P01040	121	11000	7	5	3	3	1.98	Cystatin-A OS=Homo sapiens OX=9606 GN=CSTA PE=1 SV=1
8	1	UniProt-Human	Q5QNW6	94	13912	1	1	1	1	0.25	Histone H2B type 2-F OS=Homo sapiens OX=9606 GN=HIST2H2BF PE=1 SV=3
9	1	uniprot-bacteria	tr|A0A024NU15|A0A024NU15_HALDA	88	10330	3	1	1	1	0.34	Gas vesicle structural protein OS=Halobacillus dabanensis GN=gvpA_1 PE=3 SV=1	R.VSVVGIELITVEAR.V, R.VSVVGIELITVEAR.V + [+14.0157 at S2]		No
10	1	UniProt-Human	P12273	77	16847	6	3	5	3	0.73	Prolactin-inducible protein OS=Homo sapiens OX=9606 GN=PIP PE=1 SV=1
11	1	uniprot-bacteria	tr|U9VVV4|U9VVV4_9CYAN	75	49444	1	1	1	1	0.07	Cyanobacterial porin OS=Leptolyngbya sp. Heron Island J GN=N836_05745 PE=4 SV=1	R.LNLDTSFTGEDR.L		No
12	1	contaminants	Q5D862	71	249296	3	1	3	1	0.01	SWISS-PROT:Q5D862 Tax_Id=9606 Gene_Symbol=FLG2 Filaggrin-2
13	1	contaminants	P02668	70	19077	3	3	2	2	0.38	SWISS-PROT:P02668 Kappa-casein [Contains: Casoxin C; Casoxin 6; Casoxin A; Casoxin B; Casoplatelin] - Bos taurus (Bovine).
14	1	contaminants	P02666	67	23568	4	1	4	1	0.14	SWISS-PROT:P02666 Beta-casein - Bos taurus (Bovine).
15	1	uniprot-bacteria	tr|W8GN23|W8GN23_MYCTU	67	27039	1	1	1	1	0.12	Enhanced green fluorescent protein OS=Mycobacterium tuberculosis (strain ATCC 25618 / H37Rv) GN=eGFP PE=4 SV=1	M.VSKGEELFTGVVPILVELDGDVNGHK.F + Acetyl (Protein N-term); Deamidated (NQ)		No
16	1	UniProt-Human	P04406	66	36201	4	2	3	2	0.19	Glyceraldehyde-3-phosphate dehydrogenase OS=Homo sapiens OX=9606 GN=GAPDH PE=1 SV=3
17	1	contaminants	Q86YZ3	64	283140	5	4	4	3	0.05	SWISS-PROT:Q86YZ3 Tax_Id=9606 Gene_Symbol=HRNR Hornerin
18	1	uniprot-bacteria	tr|A0A084YFD5|A0A084YFD5_9CYAN	61	17373	1	1	1	1	0.19	Phycocyanin OS=Calothrix sp. 336/3 GN=IJ00_14505 PE=3 SV=1	R.FLSSTEIQTAFGR.F		No

## Sheet: Mann4_trypsin1_ASM
User	JDrake
E-mail	jeanadrake@ucla.edu
Search title	Jeana-061218-MannSamples wc_QE_053118_Drake_FASP_Mann4_Acetone.mgf
MS data file	\\172.16.0.213\tank\windowsVM\Jeana Drake\053118\MGF\wc_QE_053118_Drake_FASP_Mann4_Acetone.mgf
Database 1	contaminants 20160708 (245 sequences; 127,304 residues)
Database 2	uniprot-bacteria 20150123 (73,393,892 sequences; 22,315,540,962 residues)
Database 3	uniprot-cyanobact 011315 (651,065 sequences; 189,925,153 residues)
Database 4	uniprot-fungi 20150123 (3,473,008 sequences; 1,545,323,479 residues)
Database 5	UniProt-Human 20190116 (21,074 sequences; 11,522,684 residues)
Taxonomy 1	(none)
Taxonomy 2	(none)
Taxonomy 3	(none)
Taxonomy 4	(none)
Taxonomy 5	(none)
Timestamp	15 Jul 2020 at 10:42:54 GMT
Type of search	MS/MS Ion Search
Error tolerance	Error tolerant search
Quantitation	None
Enzyme	Trypsin
Fixed modifications	Carbamidomethyl (C)
Variable modifications	Acetyl (Protein N-term),Deamidated (NQ),Oxidation (M)
Mass values	Monoisotopic
Protein mass	Unrestricted
Peptide mass tolerance	10 ppm
Fragment mass tolerance	20 mmu
Max missed cleavages	2
Instrument type	ESI-FTICR
Number of queries	10379
Significance threshold p<	0.05
Max. number of families	AUTO
Ions score or expect cut-off	0
Preferred taxonomy	All entries
Error tolerance	Reliable
Cutoff	58
Family	Member	Database	Accession	Score	Mass	Num. of matches	Num. of significant matches	Num. of sequences	Num. of significant sequences	emPAI	Description	Significant peptides	Peptides match coral peptides
1	1	contaminants	P00761	4395	25078	287	149	11	4	24.81	SWISS-PROT:P00761|TRYP_PIG Trypsin - Sus scrofa (Pig).
2	1	UniProt-Human	P35527	3328	62255	180	103	44	25	8.62	Keratin, type I cytoskeletal 9 OS=Homo sapiens OX=9606 GN=KRT9 PE=1 SV=3
3	1	contaminants	P13645	2029	59703	111	48	37	20	5.19	SWISS-PROT:P13645 Tax_Id=9606 Gene_Symbol=KRT10 Keratin, type I cytoskeletal 10
3	2	contaminants	P08779	1443	51578	125	61	39	22	8.28	SWISS-PROT:P08779 Tax_Id=9606 Gene_Symbol=KRT16 Keratin, type I cytoskeletal 16
3	3	contaminants	P02533	1284	51875	109	49	35	19	5.76	SWISS-PROT:P02533 Tax_Id=9606 Gene_Symbol=KRT14 Keratin, type I cytoskeletal 14
3	4	contaminants	Q04695	535	48361	52	19	22	10	1.36	SWISS-PROT:Q04695 Tax_Id=9606 Gene_Symbol=KRT17 Keratin, type I cytoskeletal 17
3	5	contaminants	Q3ZAW8	266	52420	34	16	12	8	0.84	TREMBL:Q3ZAW8;Q9EQD6;Q9EQD7 Tax_Id=10090 Gene_Symbol=Krt16 Keratin intermediate filament 16a
4	1	UniProt-Human	P04264	2022	66170	163	89	44	25	5.95	Keratin, type II cytoskeletal 1 OS=Homo sapiens OX=9606 GN=KRT1 PE=1 SV=6
4	2	UniProt-Human	P35908	1417	65678	85	49	29	17	2.56	Keratin, type II cytoskeletal 2 epidermal OS=Homo sapiens OX=9606 GN=KRT2 PE=1 SV=2
4	3	contaminants	P02538	1156	60293	124	50	40	20	3.92	SWISS-PROT:P02538 Tax_Id=9606 Gene_Symbol=KRT6A Keratin, type II cytoskeletal 6A
4	4	UniProt-Human	P04259	1149	60315	123	53	40	20	3.92	Keratin, type II cytoskeletal 6B OS=Homo sapiens OX=9606 GN=KRT6B PE=1 SV=5
4	5	contaminants	P13647	655	62568	77	40	32	15	1.93	SWISS-PROT:P13647 Tax_Id=9606 Gene_Symbol=KRT5 Keratin, type II cytoskeletal 5
4	6	contaminants	P50446	370	59641	64	24	24	9	0.81	SWISS-PROT:P50446 Tax_Id=10090 Gene_Symbol=Krt6a Keratin, type II cytoskeletal 6A
4	7	contaminants	Q5XQN5	369	63069	59	25	24	10	0.84	SWISS-PROT:Q5XQN5 (Bos taurus) Keratin, type II cytoskeletal 5
4	8	contaminants	Q6KB66-1	346	51007	23	20	4	3	0.21	SWISS-PROT:Q6KB66-1 Tax_Id=9606 Gene_Symbol=KRT80 Isoform 1 of Keratin, type II cytoskeletal 80
4	9	contaminants	P19013	330	64442	28	21	5	3	0.16	SWISS-PROT:P19013 Tax_Id=9606 Gene_Symbol=KRT4 keratin 4
4	10	contaminants	P12035	287	64636	35	16	11	6	0.42	SWISS-PROT:P12035 Tax_Id=9606 Gene_Symbol=KRT3 Keratin, type II cytoskeletal 3
4	11	contaminants	Q8BGZ7	242	59932	40	18	13	6	0.45	TREMBL:Q8BGZ7;Q99MH7 Tax_Id=10090 Gene_Symbol=Krt75 10 days neonate skin cDNA, RIKEN full-length enriched library, clone:4732475I03 product:CYTOKERATIN homolog
4	12	contaminants	Q01546	194	66400	24	12	8	4	0.21	SWISS-PROT:Q01546 Tax_Id=9606 Gene_Symbol=KRT76 Keratin, type II cytoskeletal 2 oral
4	13	contaminants	Q7Z794	146	62050	21	11	10	4	0.36	SWISS-PROT:Q7Z794 Tax_Id=9606 Gene_Symbol=KRT77 Keratin 77
4	14	UniProt-Human	Q8N1N4	73	57629	7	4	6	4	0.25	Keratin, type II cytoskeletal 78 OS=Homo sapiens OX=9606 GN=KRT78 PE=1 SV=2
5	1	UniProt-Human	P15924	725	334021	57	25	36	18	0.24	Desmoplakin OS=Homo sapiens OX=9606 GN=DSP PE=1 SV=3
6	1	UniProt-Human	P14923	575	82434	31	21	16	10	0.87	Junction plakoglobin OS=Homo sapiens OX=9606 GN=JUP PE=1 SV=3
7	1	UniProt-Human	Q02413	359	114702	26	16	12	9	0.44	Desmoglein-1 OS=Homo sapiens OX=9606 GN=DSG1 PE=1 SV=2
8	1	UniProt-Human	Q9NZT1	190	15883	9	7	6	5	2.2	Calmodulin-like protein 5 OS=Homo sapiens OX=9606 GN=CALML5 PE=1 SV=2
9	1	UniProt-Human	P04406	131	36201	12	6	7	5	0.55	Glyceraldehyde-3-phosphate dehydrogenase OS=Homo sapiens OX=9606 GN=GAPDH PE=1 SV=3
10	1	UniProt-Human	P05089	105	34884	4	2	4	2	0.2	Arginase-1 OS=Homo sapiens OX=9606 GN=ARG1 PE=1 SV=2
11	1	UniProt-Human	P01040	97	11000	6	4	3	3	1.98	Cystatin-A OS=Homo sapiens OX=9606 GN=CSTA PE=1 SV=1
12	1	UniProt-Human	P06733	83	47481	5	3	4	3	0.22	Alpha-enolase OS=Homo sapiens OX=9606 GN=ENO1 PE=1 SV=2
13	1	UniProt-Human	Q13835	82	84119	3	2	3	2	0.08	Plakophilin-1 OS=Homo sapiens OX=9606 GN=PKP1 PE=1 SV=2
14	1	UniProt-Human	Q08554	79	101406	4	2	3	1	0.07	Desmocollin-1 OS=Homo sapiens OX=9606 GN=DSC1 PE=1 SV=2
15	1	contaminants	P02666	78	23568	2	2	1	1	0.3	SWISS-PROT:P02666 Beta-casein - Bos taurus (Bovine).
16	1	UniProt-Human	Q15517	76	52288	8	4	3	2	0.13	Corneodesmosin OS=Homo sapiens OX=9606 GN=CDSN PE=1 SV=3
17	1	UniProt-Human	P07355	75	38808	3	2	3	2	0.18	Annexin A2 OS=Homo sapiens OX=9606 GN=ANXA2 PE=1 SV=2
18	1	contaminants	P02769	69	71244	4	3	3	3	0.14	SWISS-PROT:P02769 (Bos taurus) Bovine serum albumin precursor
19	1	uniprot-bacteria	tr|A0A087M8Z9|A0A087M8Z9_9PROT	66	106341	1	1	1	1	0.03	Uncharacterized protein OS=Sulfurospirillum sp. SCADC GN=JU57_11075 PE=4 SV=1	K.INLDSLLLGEK.I	No
20	1	contaminants	Q86YZ3	66	283140	5	2	4	2	0.02	SWISS-PROT:Q86YZ3 Tax_Id=9606 Gene_Symbol=HRNR Hornerin
21	1	contaminants	P07477	65	27111	7	4	2	2	0.42	SWISS-PROT:P07477 Tax_Id=9606 Gene_Symbol=PRSS1 Trypsin-1 precursor
22	1	uniprot-bacteria	tr|W8GN23|W8GN23_MYCTU	63	27039	1	1	1	1	0.12	Enhanced green fluorescent protein OS=Mycobacterium tuberculosis (strain ATCC 25618 / H37Rv) GN=eGFP PE=4 SV=1	M.VSKGEELFTGVVPILVELDGDVNGHK.F	No
23	1	contaminants	P02668	62	19077	3	3	2	2	0.38	SWISS-PROT:P02668 Kappa-casein [Contains: Casoxin C; Casoxin 6; Casoxin A; Casoxin B; Casoplatelin] - Bos taurus (Bovine).
24	1	contaminants	Q5D862	60	249296	2	2	2	2	0.03	SWISS-PROT:Q5D862 Tax_Id=9606 Gene_Symbol=FLG2 Filaggrin-2
25	1	UniProt-Human	P22735	60	90529	1	1	1	1	0.04	Protein-glutamine gamma-glutamyltransferase K OS=Homo sapiens OX=9606 GN=TGM1 PE=1 SV=4

## Sheet: Mann4_trypsin2_AIM
User	JDrake
E-mail	jeanadrake@ucla.edu
Search title	Pellet-Trypsin-031419 mascot_daemon_merge.mgf
MS data file	C:\Program Files (x86)\Matrix Science\Mascot Daemon\mgf\642 Pellet-Trypsin-031419\mascot_daemon_merge.mgf
Database 1	contaminants 20160708 (245 sequences; 127,304 residues)
Database 2	uniprot-bacteria 20150123 (73,393,892 sequences; 22,315,540,962 residues)
Database 3	uniprot-cyanobact 011315 (651,065 sequences; 189,925,153 residues)
Database 4	uniprot-fungi 20150123 (3,473,008 sequences; 1,545,323,479 residues)
Database 5	UniProt-Human 20190116 (21,074 sequences; 11,522,684 residues)
Taxonomy 1	(none)
Taxonomy 2	(none)
Taxonomy 3	(none)
Taxonomy 4	(none)
Taxonomy 5	(none)
Timestamp	3 Jul 2020 at 08:58:33 GMT
Type of search	MS/MS Ion Search
Error tolerance	Error tolerant search
Quantitation	None
Enzyme	Trypsin
Fixed modifications	Carbamidomethyl (C)
Variable modifications	Acetyl (Protein N-term),Deamidated (NQ),Oxidation (M)
Mass values	Monoisotopic
Protein mass	Unrestricted
Peptide mass tolerance	10 ppm
Fragment mass tolerance	20 mmu
Max missed cleavages	2
Instrument type	ESI-FTICR
Number of queries	11252
Significance threshold p<	0.05
Max. number of families	AUTO
Ions score or expect cut-off	0
Preferred taxonomy	All entries
Error tolerance	Reliable
Cutoff Score	56
Family	Member	Database	Accession	Score	Mass	Num. of matches	Num. of significant matches	Num. of sequences	Num. of significant sequences	emPAI	Description	Significant peptides	Peptides match coral peptides
1	1	contaminants	P02769	6030	71244	454	277	62	46	29.66	SWISS-PROT:P02769 (Bos taurus) Bovine serum albumin precursor
2	1	uniprot-bacteria	tr|K4Q980|K4Q980_STREQ	3630	55702	186	131	19	17	7.36	Immunoglobulin G-binding protein G OS=Streptococcus dysgalactiae subsp. equisimilis AC-2713 GN=spg PE=4 SV=1	K.TLKGETTTK.A, K.TDTYKLILNGK.T, K.AVDAETAEKAFK.Q, K.GETTTEAVDAATAEK.V, K.LVINGKTLKGETTTK.A, -.MKGETTTEAVDAATAEK.V, M.KGETTTEAVDAATAEK.V, K.TLKGETTTEAVDAATAEK.V, K.GETTTEAVDAATAEKVFK.Q, K.TLKGETTTKAVDAETAEK.A, K.TLKGETTTEAVDAATAEK.V, K.QYANDNGVDGVWTYDDATK.T, K.TLKGETTTEAVDAATAEKVFK.Q, K.QYANDNGVDGEWTYDDATK.T, K.LILNGKTLKGETTTEAVDAATAEK.V, K.AFKQYANDNGVDGVWTYDDATK.T, K.VFKQYANDNGVDGEWTYDDATK.T, K.T…	No
2	2	uniprot-bacteria	tr|Q54181|Q54181_STRSG	3587	20106	162	116	18	16	140.52	Protein G' OS=Streptococcus sp. group G GN=Protein G'gene PE=1 SV=1
3	1	uniprot-bacteria	tr|G8RG09|G8RG09_STAAU	3553	52907	257	136	35	21	22.07	Protein A, von Willebrand factor binding protein Spa OS=Staphylococcus aureus subsp. aureus M013 GN=M013TW_0101 PE=4 SV=1	K.LNDSQAPK.A, K.KLNESQASK.A, D.PSQSANLLAEAK.K, D.PSQSANVLGEAQKLNDSQAPK.A, R.NGFIQSLKdDPSQSTNVLGEAK.K, E.AQQNAFYQVLNMPNLNADQR.N, R.NGFIQSLKDDPSQSANLLAEAK.K, R.NGFIQSLKdDPSQSTNVLGEAK.K, R.NGFIQSLKDDPSQSANLLSEAK.K, K.DQQSAFYEILNMPNLNEAQR.N, K.DQQSAFYeILNMPNLNEAQR.N, R.NGFIQSLKDDPSQSANVLGEAQK.L, K.DQQSAFYEILNMPNLNEEQR.N, R.NGFIQSLKDDPSQSANVLGEAQK.L, R.NGFIQSLKDDPSQSANVLGEAQK.L, K.EQQNAFYEILHLPNLTEEQR…	No
3	2	uniprot-bacteria	tr|D7RHB0|D7RHB0_STAAU	3187	26190	236	119	29	18	219.53	SpA IgG-binding domain protein (Fragment) OS=Staphylococcus aureus PE=4 SV=1
3	3	uniprot-bacteria	tr|T2R305|T2R305_STAAU	2872	51141	231	119	35	21	16.66	Peptigoglycan-binding protein LysM OS=Staphylococcus aureus SA_ST125_MupR GN=L800_06535 PE=4 SV=1
3	4	uniprot-bacteria	tr|Q70AB9|Q70AB9_STAAU	2832	36149	216	112	29	20	60.45	Protein A (Fragment) OS=Staphylococcus aureus GN=spa PE=4 SV=1
3	5	uniprot-bacteria	tr|Q70AB7|Q70AB7_STAAU	2696	35092	225	114	32	21	52.21	Protein A (Fragment) OS=Staphylococcus aureus GN=spa PE=4 SV=1
3	6	uniprot-bacteria	sp|P38507|SPA_STAAU	2413	55406	190	99	34	20	9.67	Immunoglobulin G-binding protein A OS=Staphylococcus aureus GN=spa PE=1 SV=1
3	7	uniprot-bacteria	tr|A0A011VFL1|A0A011VFL1_STAAU	2092	27199	178	89	21	12	56.27	Immunoglobulin G-binding protein A OS=Staphylococcus aureus DAR5814 GN=W359_02038 PE=4 SV=1
4	1	UniProt-Human	P35579	2816	227646	203	129	67	53	1.99	Myosin-9 OS=Homo sapiens OX=9606 GN=MYH9 PE=1 SV=4
4	2	UniProt-Human	P35580	304	229827	27	13	14	10	0.15	Myosin-10 OS=Homo sapiens OX=9606 GN=MYH10 PE=1 SV=3
4	3	UniProt-Human	Q7Z406	285	228701	20	9	9	5	0.09	Myosin-14 OS=Homo sapiens OX=9606 GN=MYH14 PE=1 SV=2
5	1	UniProt-Human	P63261	1300	42108	112	52	24	13	4.69	Actin, cytoplasmic 2 OS=Homo sapiens OX=9606 GN=ACTG1 PE=1 SV=1
5	2	UniProt-Human	P60709	1002	42052	105	45	24	13	4.28	Actin, cytoplasmic 1 OS=Homo sapiens OX=9606 GN=ACTB PE=1 SV=1
5	3	UniProt-Human	P68032	432	42334	85	36	16	8	1.87	Actin, alpha cardiac muscle 1 OS=Homo sapiens OX=9606 GN=ACTC1 PE=1 SV=1
5	4	uniprot-fungi	tr|H2D5U0|H2D5U0_ASPNG	328	26356	56	17	7	2	0.82	Beta-actin (Fragment) OS=Aspergillus niger PE=3 SV=1
5	5	uniprot-fungi	tr|C6GKZ8|C6GKZ8_9ASCO	223	37068	36	10	10	2	0.29	Actin (Fragment) OS=Pichia deserticola GN=act1 PE=3 SV=1
6	1	contaminants	Streptavidin	652	16612	23	21	4	4	2.04	(S.avidinii)
7	1	contaminants	P00761	578	25078	46	24	6	5	2.49	SWISS-PROT:P00761|TRYP_PIG Trypsin - Sus scrofa (Pig).
8	1	UniProt-Human	P60660	340	17090	30	20	9	7	4.08	Myosin light polypeptide 6 OS=Homo sapiens OX=9606 GN=MYL6 PE=1 SV=2
9	1	contaminants	P13645	220	59703	13	6	7	4	0.38	SWISS-PROT:P13645 Tax_Id=9606 Gene_Symbol=KRT10 Keratin, type I cytoskeletal 10
10	1	UniProt-Human	P06748	186	32726	8	6	2	1	0.34	Nucleophosmin OS=Homo sapiens OX=9606 GN=NPM1 PE=1 SV=2
11	1	contaminants	Q3SX28	146	33049	9	5	3	2	0.33	TREMBL:Q3SX28;Q5KR48 (Bos taurus) Tropomyosin 2
12	1	UniProt-Human	P23246	140	76216	9	5	7	3	0.13	Splicing factor, proline- and glutamine-rich OS=Homo sapiens OX=9606 GN=SFPQ PE=1 SV=2
13	1	contaminants	P04264	138	66149	13	8	8	5	0.27	SWISS-PROT:P04264 Tax_Id=9606 Gene_Symbol=KRT1 Keratin, type II cytoskeletal 1
14	1	UniProt-Human	O14950	119	19824	7	6	3	3	0.6	Myosin regulatory light chain 12B OS=Homo sapiens OX=9606 GN=MYL12B PE=1 SV=2
15	1	contaminants	P35527	110	62320	4	3	2	2	0.11	SWISS-PROT:P35527 Tax_Id=9606 Gene_Symbol=KRT9 Keratin, type I cytoskeletal 9
16	1	uniprot-fungi	tr|E3KZQ9|E3KZQ9_PUCGT	105	29923	14	9	1	1	0.23	Putative uncharacterized protein OS=Puccinia graminis f. sp. tritici (strain CRL 75-36-700-3 / race SCCL) GN=PGTG_15440 PE=4 SV=1	R.FPVRPLAHNELWR.D	No
17	1	uniprot-bacteria	tr|A0A011W2V6|A0A011W2V6_STAAU	101	59400	10	5	5	4	0.24	Surface protein (Fragment) OS=Staphylococcus aureus DAR5855 GN=W320_02690 PE=4 SV=1	R.TTNVNYSATALR.A, K.IIYADNTTNHLDGQFHGQR.L, K.TYKEEFPNEGTLTAFNTNFNPNTGTK.G	No
18	1	UniProt-Human	P19338	88	76625	3	2	2	1	0.04	Nucleolin OS=Homo sapiens OX=9606 GN=NCL PE=1 SV=3
19	1	UniProt-Human	Q9BQE3	70	50548	4	2	2	1	0.07	Tubulin alpha-1C chain OS=Homo sapiens OX=9606 GN=TUBA1C PE=1 SV=1
20	1	UniProt-Human	Q15233	64	54311	5	2	4	2	0.13	Non-POU domain-containing octamer-binding protein OS=Homo sapiens OX=9606 GN=NONO PE=1 SV=4
21	1	UniProt-Human	P35637	62	53622	2	2	1	1	0.06	RNA-binding protein FUS OS=Homo sapiens OX=9606 GN=FUS PE=1 SV=1
22	1	UniProt-Human	P50914	60	23531	1	1	1	1	0.14	60S ribosomal protein L14 OS=Homo sapiens OX=9606 GN=RPL14 PE=1 SV=4
23	1	UniProt-Human	P51114	59	70020	1	1	1	1	0.05	Fragile X mental retardation syndrome-related protein 1 OS=Homo sapiens OX=9606 GN=FXR1 PE=1 SV=3
24	1	UniProt-Human	P46782	57	23033	4	1	2	1	0.15	40S ribosomal protein S5 OS=Homo sapiens OX=9606 GN=RPS5 PE=1 SV=4

## Sheet: Mann4_GluC_AIM
User	JDrake
E-mail	jeanadrake@ucla.edu
Search title	GluC-Pellet-031419 mascot_daemon_merge.mgf
MS data file	C:\Program Files (x86)\Matrix Science\Mascot Daemon\mgf\637 GluC-Pellet-031419\mascot_daemon_merge.mgf
Database 1	contaminants 20160708 (245 sequences; 127,304 residues)
Database 2	uniprot-bacteria 20150123 (73,393,892 sequences; 22,315,540,962 residues)
Database 3	uniprot-cyanobact 011315 (651,065 sequences; 189,925,153 residues)
Database 4	uniprot-fungi 20150123 (3,473,008 sequences; 1,545,323,479 residues)
Database 5	UniProt-Human 20190116 (21,074 sequences; 11,522,684 residues)
Taxonomy 1	(none)
Taxonomy 2	(none)
Taxonomy 3	(none)
Taxonomy 4	(none)
Taxonomy 5	(none)
Timestamp	7 Jul 2020 at 11:48:49 GMT
Type of search	MS/MS Ion Search
Error tolerance	Error tolerant search
Quantitation	None
Enzyme	Glu-C
Fixed modifications	Carbamidomethyl (C)
Variable modifications	Acetyl (Protein N-term),Deamidated (NQ),Oxidation (M)
Mass values	Monoisotopic
Protein mass	Unrestricted
Peptide mass tolerance	10 ppm
Fragment mass tolerance	20 mmu
Max missed cleavages	2
Instrument type	ESI-FTICR
Number of queries	9807
Significance threshold p<	0.05
Max. number of families	AUTO
Ions score or expect cut-off	0
Preferred taxonomy	All entries
Error tolerance	Reliable
Cutoff Score	56
Family	Member	Database	Accession	Score	Mass	Num. of matches	Num. of significant matches	Num. of sequences	Num. of significant sequences	emPAI	Description	Significant peptides	Peptides match coral peptides
1	1	uniprot-bacteria	tr|A0A008T0H7|A0A008T0H7_STAAU	67	15640	22	3	4	1	0.2	Immunoglobulin G-binding protein A OS=Staphylococcus aureus M49474 GN=V309_00119 PE=4 SV=1	D.PSQSTNVLGEAK.-, D.PSQSANVLGEAQK.L, E.AQQNAFYQVLNMPNLNADQR.N, R.NGFIQSLKDDPSQSTNVLGEAK.-	No

## Sheet: Process_Blank
User	JDrake
E-mail	jeanadrake@ucla.edu
Search title	Jeana-061218-Plob-Acetone wc_QE_053118_Drake_FASP_Tube.mgf
MS data file	\\172.16.0.213\tank\windowsVM\Jeana Drake\053118\MGF\wc_QE_053118_Drake_FASP_Tube.mgf
Database 1	contaminants 20160708 (245 sequences; 127,304 residues)
Database 2	Montastraea_cav 20180221 (39,938 sequences; 11,177,532 residues)
Database 3	Montastraea_fav 20180221 (5,565 sequences; 1,026,179 residues)
Database 4	Orbicella-Fa 20180626 (20,488 sequences; 6,053,856 residues)
Database 5	Orbicella_Annularis 20190207 (93,491 sequences; 26,791,058 residues)
Database 6	UniProt-Human 20190116 (21,074 sequences; 11,522,684 residues)
Taxonomy 1	(none)
Taxonomy 2	(none)
Taxonomy 3	(none)
Taxonomy 4	(none)
Taxonomy 5	(none)
Taxonomy 6	(none)
Timestamp	6 Jul 2020 at 22:29:19 GMT
Type of search	MS/MS Ion Search
Error tolerance	Error tolerant search
Quantitation	None
Enzyme	Trypsin
Fixed modifications	Carbamidomethyl (C)
Variable modifications	Acetyl (Protein N-term),Deamidated (NQ),Oxidation (M)
Mass values	Monoisotopic
Protein mass	Unrestricted
Peptide mass tolerance	10 ppm
Fragment mass tolerance	20 mmu
Max missed cleavages	2
Instrument type	ESI-FTICR
Number of queries	11124
Significance threshold p<	0.05
Max. number of families	AUTO
Ions score or expect cut-off	0
Preferred taxonomy	All entries
Error tolerance	Reliable
Cutoff Score	31
Family	Member	Database	Accession	Score	Mass	Num. of matches	Num. of significant matches	Num. of sequences	Num. of significant sequences	emPAI	Description	Blast Hit	Notes	Sig. Peptide
1	1	contaminants	P35527	3648	62320	172	91	50	31	13.52	SWISS-PROT:P35527 Tax_Id=9606 Gene_Symbol=KRT9 Keratin, type I cytoskeletal 9
1	2	contaminants	P13645	3645	59703	185	78	51	30	13.6	SWISS-PROT:P13645 Tax_Id=9606 Gene_Symbol=KRT10 Keratin, type I cytoskeletal 10
1	3	contaminants	P02533	855	51875	43	29	25	18	4.28	SWISS-PROT:P02533 Tax_Id=9606 Gene_Symbol=KRT14 Keratin, type I cytoskeletal 14
1	4	contaminants	P08779	497	51578	31	19	21	14	2.05	SWISS-PROT:P08779 Tax_Id=9606 Gene_Symbol=KRT16 Keratin, type I cytoskeletal 16
1	5	contaminants	Q04695	265	48361	18	10	13	8	0.81	SWISS-PROT:Q04695 Tax_Id=9606 Gene_Symbol=KRT17 Keratin, type I cytoskeletal 17
1	6	contaminants	P19001	116	44515	9	8	7	6	0.77	SWISS-PROT:P19001 Tax_Id=10090 Gene_Symbol=Krt19 Keratin, type I cytoskeletal 19
2	1	contaminants	P00761	3379	25078	337	100	21	4	14.65	SWISS-PROT:P00761|TRYP_PIG Trypsin - Sus scrofa (Pig).
3	1	UniProt-Human	P04264	2813	66170	166	82	51	31	8.76	Keratin, type II cytoskeletal 1 OS=Homo sapiens OX=9606 GN=KRT1 PE=1 SV=6
3	2	UniProt-Human	P35908	2199	65678	95	54	41	26	4.79	Keratin, type II cytoskeletal 2 epidermal OS=Homo sapiens OX=9606 GN=KRT2 PE=1 SV=2
3	3	contaminants	P35908	2004	66110	91	51	42	26	4.45	SWISS-PROT:P35908 Tax_Id=9606 Gene_Symbol=KRT2 Keratin, type II cytoskeletal 2 epidermal
3	4	contaminants	P02538	587	60293	37	26	22	17	1.6	SWISS-PROT:P02538 Tax_Id=9606 Gene_Symbol=KRT6A Keratin, type II cytoskeletal 6A
3	5	contaminants	P04259	561	60247	37	25	22	16	1.47	SWISS-PROT:P04259 Tax_Id=9606 Gene_Symbol=KRT6B Keratin, type II cytoskeletal 6B
3	6	contaminants	P13647	524	62568	40	23	23	13	1.15	SWISS-PROT:P13647 Tax_Id=9606 Gene_Symbol=KRT5 Keratin, type II cytoskeletal 5
3	7	contaminants	Q6IFZ6	328	61379	23	15	8	7	0.87	SWISS-PROT:Q6IFZ6 Tax_Id=10090 Gene_Symbol=Krt77 Keratin, type II cytoskeletal 1b
3	8	contaminants	Q8BGZ7	323	59932	25	17	12	7	0.53	TREMBL:Q8BGZ7;Q99MH7 Tax_Id=10090 Gene_Symbol=Krt75 10 days neonate skin cDNA, RIKEN full-length enriched library, clone:4732475I03 product:CYTOKERATIN homolog
3	9	contaminants	Q6KB66-1	320	51007	16	13	5	4	0.28	SWISS-PROT:Q6KB66-1 Tax_Id=9606 Gene_Symbol=KRT80 Isoform 1 of Keratin, type II cytoskeletal 80
3	10	contaminants	Q7Z794	268	62050	19	14	11	10	0.76	SWISS-PROT:Q7Z794 Tax_Id=9606 Gene_Symbol=KRT77 Keratin 77
3	11	contaminants	P12035	216	64636	19	11	11	7	0.42	SWISS-PROT:P12035 Tax_Id=9606 Gene_Symbol=KRT3 Keratin, type II cytoskeletal 3
3	12	contaminants	Q7RTT2	133	57728	11	3	8	4	0.18	TREMBL:Q7RTT2 Tax_Id=9606 Gene_Symbol=KRT78 Keratin-78
4	1	contaminants	P02769	811	71244	82	33	27	11	1.46	SWISS-PROT:P02769 (Bos taurus) Bovine serum albumin precursor
4	2	contaminants	P02768-1	292	71317	27	12	8	3	0.43	SWISS-PROT:P02768-1 Tax_Id=9606 Gene_Symbol=ALB Isoform 1 of Serum albumin precursor
5	1	UniProt-Human	P15924	244	334021	16	11	11	8	0.11	Desmoplakin OS=Homo sapiens OX=9606 GN=DSP PE=1 SV=3
6	1	UniProt-Human	Q02413	234	114702	11	6	6	5	0.15	Desmoglein-1 OS=Homo sapiens OX=9606 GN=DSG1 PE=1 SV=2
7	1	UniProt-Human	P14923	192	82434	14	8	9	5	0.26	Junction plakoglobin OS=Homo sapiens OX=9606 GN=JUP PE=1 SV=3
8	1	contaminants	Q86YZ3	184	283140	8	5	6	5	0.06	SWISS-PROT:Q86YZ3 Tax_Id=9606 Gene_Symbol=HRNR Hornerin
9	1	UniProt-Human	P08253	179	74918	4	3	1	1	0.09	72 kDa type IV collagenase OS=Homo sapiens OX=9606 GN=MMP2 PE=1 SV=2
10	1	UniProt-Human	P06576	144	56525	14	4	8	4	0.25	ATP synthase subunit beta, mitochondrial OS=Homo sapiens OX=9606 GN=ATP5F1B PE=1 SV=3
11	1	UniProt-Human	P12273	115	16847	7	4	4	2	0.73	Prolactin-inducible protein OS=Homo sapiens OX=9606 GN=PIP PE=1 SV=1
12	1	contaminants	Q5D862	105	249296	2	2	1	1	0.01	SWISS-PROT:Q5D862 Tax_Id=9606 Gene_Symbol=FLG2 Filaggrin-2
13	1	UniProt-Human	P25705	103	59828	8	3	6	3	0.17	ATP synthase subunit alpha, mitochondrial OS=Homo sapiens OX=9606 GN=ATP5F1A PE=1 SV=1
14	1	UniProt-Human	P62736	101	42381	15	7	12	6	0.57	Actin, aortic smooth muscle OS=Homo sapiens OX=9606 GN=ACTA2 PE=1 SV=1
14	2	UniProt-Human	P60709	94	42052	15	6	11	5	0.46	Actin, cytoplasmic 1 OS=Homo sapiens OX=9606 GN=ACTB PE=1 SV=1
15	1	UniProt-Human	O14983	92	111550	5	1	5	2	0.03	Sarcoplasmic/endoplasmic reticulum calcium ATPase 1 OS=Homo sapiens OX=9606 GN=ATP2A1 PE=1 SV=1
16	1	UniProt-Human	Q9Y623	79	223902	11	3	9	4	0.04	Myosin-4 OS=Homo sapiens OX=9606 GN=MYH4 PE=2 SV=2
17	1	UniProt-Human	P63104	65	27899	1	1	1	1	0.12	14-3-3 protein zeta/delta OS=Homo sapiens OX=9606 GN=YWHAZ PE=1 SV=1
18	1	UniProt-Human	P22735	65	90529	2	2	2	2	0.07	Protein-glutamine gamma-glutamyltransferase K OS=Homo sapiens OX=9606 GN=TGM1 PE=1 SV=4
19	1	UniProt-Human	P06702	61	13291	3	2	2	1	0.58	Protein S100-A9 OS=Homo sapiens OX=9606 GN=S100A9 PE=1 SV=1
20	1	Orbicella-Fa	comp47159_c0_seq1m.20324	57	22393	1	1	1	1	0.15	comp47159_c0_seq1m.20324 comp47159_c0_seq1g.20324 ORF comp47159_c0_seq1g.20324 comp47159_c0_seq1m.20324 type:5prime_partial len:213 comp47159_c0_seq1:268906
21	1	UniProt-Human	P05109	53	10885	3	2	2	2	0.74	Protein S100-A8 OS=Homo sapiens OX=9606 GN=S100A8 PE=1 SV=1
22	1	Montastraea_fav	Montastraea_faveolata_2045	51	16800	2	1	2	1	0.2	Montastraea_faveolata_2045	ubiquitin b [Eriocheir sinensis]; ADO32980.1	sig. peptide same as H. sapiens ubiquitin	K.TITLEVEPSDTIENVK.A
23	1	UniProt-Human	Q96FQ6	48	11851	1	1	1	1	0.29	Protein S100-A16 OS=Homo sapiens OX=9606 GN=S100A16 PE=1 SV=1
24	1	contaminants	P07477	46	27111	12	3	4	2	0.42	SWISS-PROT:P07477 Tax_Id=9606 Gene_Symbol=PRSS1 Trypsin-1 precursor
25	1	contaminants	P02666	45	23568	2	1	2	1	0.14	SWISS-PROT:P02666 Beta-casein - Bos taurus (Bovine).
26	1	UniProt-Human	Q08554	44	101406	2	1	2	1	0.03	Desmocollin-1 OS=Homo sapiens OX=9606 GN=DSC1 PE=1 SV=2
27	1	UniProt-Human	Q96P63	43	46646	3	3	3	3	0.23	Serpin B12 OS=Homo sapiens OX=9606 GN=SERPINB12 PE=1 SV=1
28	1	contaminants	Q9U6Y5	42	28203	3	1	3	1	0.12	SWISS-PROT:Q9U6Y5 Green fluorescent protein (GFP-Cter-HisTag)
29	1	UniProt-Human	P04406	40	36201	4	2	3	2	0.19	Glyceraldehyde-3-phosphate dehydrogenase OS=Homo sapiens OX=9606 GN=GAPDH PE=1 SV=3
30	1	UniProt-Human	Q16563	39	28889	1	1	1	1	0.12	Synaptophysin-like protein 1 OS=Homo sapiens OX=9606 GN=SYPL1 PE=1 SV=1
31	1	UniProt-Human	P32119	38	22049	2	2	2	2	0.33	Peroxiredoxin-2 OS=Homo sapiens OX=9606 GN=PRDX2 PE=1 SV=5
32	1	Montastraea_cav	Montastraea_cavernosa_89650	36	11374	4	2	4	2	0.7	Montastraea_cavernosa_89650	PREDICTED: histone H4-like [Cyprinus carpio]; XP_018963044.1	both sig. peptides identical to human histone H4	, R.DNIQGITKPAIR.R
33	1	contaminants	Streptavidin	37	16612	1	1	1	1	0.2	(S.avidinii)
34	1	UniProt-Human	P29508	37	44594	3	2	3	2	0.15	Serpin B3 OS=Homo sapiens OX=9606 GN=SERPINB3 PE=1 SV=2
35	1	contaminants	P02668	36	19077	1	1	1	1	0.18	SWISS-PROT:P02668 Kappa-casein [Contains: Casoxin C; Casoxin 6; Casoxin A; Casoxin B; Casoplatelin] - Bos taurus (Bovine).
36	1	UniProt-Human	P07355	36	38808	2	1	1	1	0.09	Annexin A2 OS=Homo sapiens OX=9606 GN=ANXA2 PE=1 SV=2
37	1	UniProt-Human	P05089	35	34884	3	1	3	1	0.1	Arginase-1 OS=Homo sapiens OX=9606 GN=ARG1 PE=1 SV=2
38	1	UniProt-Human	P09104	35	47581	1	1	1	1	0.07	Gamma-enolase OS=Homo sapiens OX=9606 GN=ENO2 PE=1 SV=3
39	1	UniProt-Human	P05976	34	21189	1	1	1	1	0.16	Myosin light chain 1/3, skeletal muscle isoform OS=Homo sapiens OX=9606 GN=MYL1 PE=2 SV=3
40	1	UniProt-Human	P61626	33	16982	1	1	1	1	0.2	Lysozyme C OS=Homo sapiens OX=9606 GN=LYZ PE=1 SV=1
