# Supplementary material for: First sequencing of ancient coral skeletal proteins
Source: Sci Rep. 2020 Nov 10;10:19407. doi: 10.1038/s41598-020-75846-4 (PMC7655939; doi:10.1038/s41598-020-75846-4)
Supplement: Supplementary file 6 — Supplementary Information 6. [file 41598_2020_75846_MOESM6_ESM.xlsx]

## Sheet: Fossil versus Modern
		Student's t-Test Results
Comparison	Amino Acid	t	df	p-value
Mann4 versus All Modern	Asx	-4.4749	5.004	0.006537
	Glx	1.5229	5.1165	0.187
	Ser	-4.1586	5.6314	0.006834
	Ala	9.6487	5.4297	0.0001277
	Val	3.583	5.6507	0.01285
	Phe	-1.1001	5.21	0.3195
	Ile	19.995	5.0284	5.496e-06
	Leu	0.041079	5.0023	0.9688
Mann2 versus All Modern	Asx	-1.6785	5.4621	0.1491
	Glx	-3.2265	5.0945	0.02268
	Ser	-0.6976	1.1562	0.599
	Ala	3.7058	3.3802	0.02783
	Val	2.2569	5.0756	0.07285
	Phe	2.5587	1.5093	0.1638
	Ile	1.385	1.4343	0.3426
	Leu	-1.7629	5.0983	0.1371
Mcav1 versus All Modern	Asx	-4.2161	5.2339	0.00756
	Glx	-0.28816	5.169	0.7844
	Ser	-5.2522	5.9992	0.001917
	Ala	8.6546	5.8947	0.0001444
	Val	2.4519	5.9992	0.04966
	Phe	6.993	5.9588	0.0004388
	Ile	2.9207	4.0891	0.04207
	Leu	0.24453	5.0173	0.8165

## Sheet: Modern Corals
Shapiro-Wilk Normality Test
Relative % Asx
n=6
W = 0.85489, p-value = 0.1723
Relative %Glx
n=6
W = 0.85995, p-value = 0.189
n=6
Relative %Ser
n=6
W = 0.89588, p-value = 0.3501
Relative %Ala
n=6
W = 0.86056, p-value = 0.1911
Relative %Val
n=6
W = 0.93164, p-value = 0.5928
Relative %Phe
n=6
W = 0.80363, p-value = 0.06335
Relative %Ile
n=6
W = 0.9238, p-value = 0.5332
Relative %Leu
n=6
W = 0.93989, p-value = 0.6584
