# Supplementary material for: First sequencing of ancient coral skeletal proteins
Source: Sci Rep. 2020 Nov 10;10:19407. doi: 10.1038/s41598-020-75846-4 (PMC7655939; doi:10.1038/s41598-020-75846-4)
Supplement: Supplementary file 7 — Supplementary Information 7. [file 41598_2020_75846_MOESM7_ESM.xlsx]

## Sheet: Sheet1
Sample	PRIDE Identifier
O. annularis Modern Insoluble Trypsin	PXD017756
O. annularis Modern Insoluble GluC	PXD017813
O. annularis Modern Soluble Trypsin	PXD017814
O. annularis Modern Soluble GluC	PXD017815
O. annularis Fossil Insoluble Trypsin1	PXD017876
O. annularis Fossil Insoluble Trypsin2	PXD017880
O. annularis Fossil Insoluble GluC	PXD017879
O. annularis Fossil Soluble Trypsin1	PXD017816
O. annularis Fossil Soluble Trypsin2	PXD017878
O. annularis Fossil Soluble GluC	PXD017877
